# Supplementary material for: Developing an Interprofessional Framework for Culinary Nutrition and Culinary Medicine Competencies: A Consultation with International Experts
Source: Nutrients. 2026 Jun 11;18(12):1897. doi: 10.3390/nu18121897 (PMC13305353; doi:10.3390/nu18121897)
Supplement: Supplementary file 1 [file nutrients-18-01897-s001.zip]

Archive with 1 entries (1 files):
- nutrients-4265527-supplementary.pdf
